# Supplementary material for: An Evaluation of the Anesthetic Properties and Serum Biochemical Response of Ocimum Essential Oil as a New Anesthetic Agent for Goldfish (Carassius auratus)
Source: Vet Sci. 2025 Nov 7;12(11):1069. doi: 10.3390/vetsci12111069 (PMC12656775; doi:10.3390/vetsci12111069)
Supplement: Supplementary file 1 [file vetsci-12-01069-s001.zip]

Archive with 1 entries (1 files):
- vetsci-3898475-supplementary.pdf
